# Supplementary material for: Comparing Academic Performance of Elementary Education Majors in General Education Science Courses
Source: PLoS One. 2025 Mar 19;20(3):e0320137. doi: 10.1371/journal.pone.0320137 (PMC11957767; doi:10.1371/journal.pone.0320137)
Supplement: S1 File — Full data set analyzed for this study. (XLSX) [file pone.0320137.s001.xlsx]

## Sheet: Supplemental Material Dataset
COURSE	SECTION	GRADE	ELED	MAJOR TYPE
HISTORY	1	1.333	0	5
HISTORY	1	1	0	5
HISTORY	1	2.333	0	1
HISTORY	1	1.666	0	2
HISTORY	1	2.666	0	5
HISTORY	1	2	0	3
HISTORY	1	3	0	5
HISTORY	1	2.333	0	4
HISTORY	1	3.333	0	4
HISTORY	1	1.666	0	5
HISTORY	1	2.333	0	1
HISTORY	1	3.666	0	5
HISTORY	1	2	0	5
HISTORY	1	1.666	0	4
HISTORY	1	3.666	0	5
HISTORY	1	4	0	2
HISTORY	1	4	0	5
HISTORY	1	3	0	3
HISTORY	1	3.333	0	5
HISTORY	1	3.666	0	5
HISTORY	1	4	0	1
HISTORY	1	0	0	5
HISTORY	1	3	0	3
HISTORY	1	3.666	0	5
HISTORY	25	0	0	1
HISTORY	25	1.333	0	2
HISTORY	25	4	0	5
HISTORY	25	4	0	1
HISTORY	25	3.333	0	5
HISTORY	25	3	0	3
HISTORY	25	3	0	3
HISTORY	25	2.666	0	5
HISTORY	25	3.666	0	2
HISTORY	25	2.666	0	4
HISTORY	25	0	0	5
HISTORY	25	3.666	0	2
HISTORY	37	2	0	3
HISTORY	37	3.666	0	5
HISTORY	37	4	0	5
HISTORY	37	3	0	5
HISTORY	37	3.333	0	1
HISTORY	37	2.666	0	5
HISTORY	37	1	0	2
HISTORY	37	2.333	0	5
HISTORY	37	3	0	2
HISTORY	37	2.333	0	5
HISTORY	37	2	0	5
HISTORY	37	2.666	0	5
HISTORY	37	3	0	3
HISTORY	37	1	0	5
HISTORY	37	2	0	2
HISTORY	37	4	0	5
HISTORY	37	3	0	2
HISTORY	37	3	0	4
HISTORY	37	4	0	5
HISTORY	37	3	0	4
HISTORY	37	4	0	1
HISTORY	37	4	0	5
HISTORY	37	4	0	5
HISTORY	37	2.333	0	4
HISTORY	61	3	0	4
HISTORY	61	1	0	5
HISTORY	61	2.333	0	3
HISTORY	61	2	0	2
HISTORY	61	2	0	2
HISTORY	61	3.333	0	4
HISTORY	61	3.666	0	1
HISTORY	61	2	0	5
HISTORY	61	2.666	0	4
HISTORY	61	3.666	0	5
HISTORY	61	2	0	5
HISTORY	61	1.666	0	4
HISTORY	61	2.333	0	5
HISTORY	61	4	0	1
HISTORY	61	0	0	4
HISTORY	61	1.333	1	6
HISTORY	61	4	0	5
HISTORY	61	3.333	0	5
HISTORY	61	1.333	0	3
HISTORY	61	1.666	0	1
HISTORY	61	2	0	4
HISTORY	61	3	0	1
HISTORY	61	4	0	5
HISTORY	84	0	1	6
HISTORY	84	1	0	4
HISTORY	84	2.666	0	5
HISTORY	84	2.666	0	2
HISTORY	84	3.666	0	5
HISTORY	84	1.333	0	4
HISTORY	84	3.666	0	5
HISTORY	84	3	0	4
HISTORY	84	3.666	0	5
HISTORY	84	4	0	4
HISTORY	84	2	0	4
HISTORY	84	4	0	5
HISTORY	84	2.666	0	4
HISTORY	84	1.333	0	5
HISTORY	84	3	0	5
HISTORY	84	3	0	5
HISTORY	84	4	0	2
HISTORY	84	1.666	0	4
HISTORY	84	4	0	5
HISTORY	84	4	0	5
HISTORY	84	2.333	0	2
HISTORY	84	2.333	0	5
HISTORY	106	0	0	3
HISTORY	106	2	0	5
HISTORY	106	4	0	4
HISTORY	106	2.666	0	3
HISTORY	106	0.666	0	2
HISTORY	106	2	0	2
HISTORY	106	3	0	3
HISTORY	106	3.666	0	2
HISTORY	106	2.333	0	5
HISTORY	106	3.666	0	3
HISTORY	106	4	0	4
HISTORY	106	3.666	0	1
HISTORY	106	2	0	5
HISTORY	106	2.666	0	5
HISTORY	106	3.666	0	5
HISTORY	106	3.666	0	5
HISTORY	106	4	0	5
HISTORY	106	0	1	6
HISTORY	106	1.666	0	5
HISTORY	106	2	0	4
HISTORY	106	2.333	0	4
HISTORY	106	3.666	0	1
HISTORY	128	3.666	0	5
HISTORY	128	0	0	1
HISTORY	128	4	0	2
HISTORY	128	2.333	0	5
HISTORY	128	3	0	3
HISTORY	128	1.666	0	1
HISTORY	128	3.666	0	5
HISTORY	128	3.333	0	4
HISTORY	128	2.666	0	1
HISTORY	128	2.666	0	5
HISTORY	128	4	0	5
HISTORY	128	3	1	6
HISTORY	128	0	1	6
HISTORY	128	2	0	3
HISTORY	128	2	0	4
HISTORY	128	2.666	0	4
HISTORY	128	3	0	1
HISTORY	128	4	0	5
HISTORY	128	4	0	5
HISTORY	128	4	0	5
HISTORY	148	0	0	1
HISTORY	148	2.333	0	1
HISTORY	148	2.333	0	5
HISTORY	148	3	0	5
HISTORY	148	1.666	0	3
HISTORY	148	1.666	0	5
HISTORY	148	1.666	0	5
HISTORY	148	2	0	#NULL!
HISTORY	148	2.666	0	4
HISTORY	148	0.666	0	1
HISTORY	148	3.333	0	5
HISTORY	148	3.666	0	5
HISTORY	148	4	0	5
HISTORY	148	2.666	0	4
HISTORY	148	3	0	5
HISTORY	148	3	0	5
HISTORY	148	4	0	5
HISTORY	148	4	0	5
HISTORY	148	3.333	0	5
HISTORY	148	2.666	0	5
HISTORY	148	2	0	5
HISTORY	148	3.333	0	1
HISTORY	148	3.666	0	5
HISTORY	148	4	0	5
HISTORY	148	1.333	0	5
HISTORY	148	1.333	0	4
HISTORY	174	3.333	0	5
HISTORY	174	2.666	0	4
HISTORY	174	2.666	0	5
HISTORY	174	3.333	0	5
HISTORY	174	2	0	5
HISTORY	174	1.333	0	2
HISTORY	174	3.333	0	5
HISTORY	174	3.666	0	4
HISTORY	174	3.333	0	5
HISTORY	174	3	0	5
HISTORY	174	0	0	2
HISTORY	174	1.666	0	4
HISTORY	174	0.666	0	4
HISTORY	174	2	0	5
HISTORY	174	4	0	5
HISTORY	174	2.333	0	1
HISTORY	174	1.666	0	4
HISTORY	174	2.333	0	5
HISTORY	174	2.333	0	#NULL!
HISTORY	174	2.666	0	4
HISTORY	174	3.333	0	1
HISTORY	174	3.333	0	2
HISTORY	196	0	0	2
HISTORY	196	3	0	5
HISTORY	196	2.666	0	3
HISTORY	196	3	0	1
HISTORY	196	1.333	0	4
HISTORY	196	2	0	4
HISTORY	196	3	0	4
HISTORY	196	1	0	5
HISTORY	196	3	0	5
HISTORY	196	4	0	5
HISTORY	196	1.666	0	5
HISTORY	196	2.666	0	5
HISTORY	196	3	0	5
HISTORY	196	4	0	4
HISTORY	210	3.333	0	5
HISTORY	210	3	0	4
HISTORY	210	0	0	5
HISTORY	210	0.666	0	3
HISTORY	210	1.666	0	5
HISTORY	210	2	0	5
HISTORY	210	3.333	0	3
HISTORY	210	1.666	0	5
HISTORY	210	1.666	0	3
HISTORY	210	2.333	0	5
HISTORY	210	3	0	5
HISTORY	210	3	0	5
HISTORY	210	0.666	0	3
HISTORY	210	3	0	5
HISTORY	210	1	0	3
HISTORY	210	3.666	0	5
HISTORY	210	3	1	6
HISTORY	210	3.333	0	5
HISTORY	210	2.666	0	5
HISTORY	210	3	0	5
HISTORY	210	3	0	5
HISTORY	210	3	0	5
HISTORY	210	4	0	5
HISTORY	210	2.666	0	4
HISTORY	210	3.333	0	5
HISTORY	210	4	0	5
HISTORY	210	2.666	1	6
HISTORY	210	3	0	5
HISTORY	210	4	0	5
HISTORY	239	1	0	1
HISTORY	239	1.333	0	4
HISTORY	239	3	0	2
HISTORY	239	4	0	5
HISTORY	239	2.666	0	5
HISTORY	239	2	0	4
HISTORY	239	4	0	5
HISTORY	239	3.666	0	5
HISTORY	239	3	0	5
HISTORY	239	3.666	0	5
HISTORY	239	2.666	0	5
HISTORY	239	3.333	0	2
HISTORY	239	3.333	0	5
HISTORY	239	4	0	5
HISTORY	239	4	0	5
HISTORY	254	2	0	4
HISTORY	254	3.666	0	5
HISTORY	254	1.666	0	4
HISTORY	254	2	0	1
HISTORY	254	2.666	0	4
HISTORY	254	2.666	0	4
HISTORY	254	3.333	0	5
HISTORY	254	3.333	0	4
HISTORY	254	4	0	4
HISTORY	254	3	0	4
HISTORY	254	3.333	0	5
HISTORY	254	2.333	0	3
HISTORY	254	3.333	0	1
HISTORY	254	4	0	5
HISTORY	254	1.666	0	4
HISTORY	254	2	0	4
HISTORY	254	2.666	0	5
HISTORY	254	2.666	0	5
HISTORY	254	4	0	5
HISTORY	254	4	0	5
HISTORY	274	3.333	0	#NULL!
HISTORY	274	4	0	3
HISTORY	274	0	0	3
HISTORY	274	3.666	0	5
HISTORY	274	3	0	5
HISTORY	274	4	0	5
HISTORY	274	1.666	0	5
HISTORY	274	4	0	2
HISTORY	274	4	0	5
HISTORY	274	3.333	0	3
HISTORY	274	1.666	0	1
HISTORY	274	1.333	0	4
HISTORY	274	4	0	3
HISTORY	274	3	0	5
HISTORY	274	2.666	0	2
HISTORY	274	3	0	3
HISTORY	274	3	0	1
HISTORY	274	3.666	0	5
HISTORY	274	2.333	0	1
HISTORY	274	3	0	5
HISTORY	274	2.666	0	5
HISTORY	274	2	0	4
HISTORY	274	3	0	1
HISTORY	274	3.666	0	5
HISTORY	274	3.666	0	5
HISTORY	274	4	0	5
HISTORY	300	2.333	0	2
HISTORY	300	2	0	5
HISTORY	300	1.333	0	5
HISTORY	300	1.333	0	4
HISTORY	300	2.666	0	3
HISTORY	300	2.333	0	4
HISTORY	300	3	0	2
HISTORY	300	3.333	1	6
HISTORY	300	3	0	3
HISTORY	300	4	0	5
HISTORY	300	4	0	4
HISTORY	300	1.666	0	4
HISTORY	300	2	0	4
HISTORY	300	3	0	5
HISTORY	300	3.666	0	2
HISTORY	300	2.333	0	5
HISTORY	300	3.666	0	2
HISTORY	300	3.333	0	5
HISTORY	300	3.666	0	1
HISTORY	300	3.666	0	1
HISTORY	300	0	0	2
HISTORY	321	0	0	2
HISTORY	321	3.666	0	5
HISTORY	321	3.666	0	5
HISTORY	321	3	0	1
HISTORY	321	3.666	0	5
HISTORY	321	4	0	5
HISTORY	321	4	0	2
HISTORY	321	4	0	2
HISTORY	321	4	0	3
HISTORY	321	4	0	1
HISTORY	321	4	0	5
HISTORY	321	0	0	3
HISTORY	321	4	0	2
HISTORY	321	4	0	5
HISTORY	321	4	0	4
HISTORY	336	2.333	0	4
HISTORY	336	3	0	3
HISTORY	336	1.666	0	5
HISTORY	336	2.666	0	5
HISTORY	336	4	0	1
HISTORY	336	4	0	4
HISTORY	336	4	0	5
HISTORY	336	3.666	0	2
HISTORY	336	0	0	2
HISTORY	336	3	0	5
HISTORY	336	3.333	0	5
HISTORY	347	2	0	3
HISTORY	347	4	1	6
HISTORY	347	0	0	5
HISTORY	347	3	0	4
HISTORY	347	2.666	0	4
HISTORY	347	2.666	0	4
HISTORY	347	3.666	0	5
HISTORY	347	2	0	2
HISTORY	347	4	1	6
HISTORY	347	1	0	5
HISTORY	347	2.333	0	2
HISTORY	358	4	0	5
HISTORY	358	2	0	4
HISTORY	358	1.666	0	1
HISTORY	358	3.666	0	1
HISTORY	358	4	0	3
HISTORY	358	4	0	5
HISTORY	358	4	0	4
HISTORY	358	4	0	5
HISTORY	358	3.666	0	5
HISTORY	358	4	0	2
HISTORY	358	4	0	1
HISTORY	358	4	0	5
HISTORY	358	2.666	0	4
HISTORY	358	3	0	3
HISTORY	358	3.333	0	4
HISTORY	358	4	0	5
HISTORY	358	4	0	5
HISTORY	358	4	0	4
HISTORY	376	4	0	5
HISTORY	376	0.666	0	1
HISTORY	376	2.666	0	4
HISTORY	376	3.333	0	4
HISTORY	376	3.333	0	5
HISTORY	376	2.666	0	1
HISTORY	376	2	0	2
HISTORY	376	3.666	0	2
HISTORY	376	1.333	0	#NULL!
HISTORY	376	3.333	0	1
HISTORY	376	3	0	5
HISTORY	376	4	0	5
HISTORY	376	0	0	4
HISTORY	376	1	0	4
HISTORY	376	2.666	0	5
HISTORY	376	3	0	4
HISTORY	376	4	0	5
HISTORY	376	4	0	4
HISTORY	394	1.666	0	5
HISTORY	394	4	0	4
HISTORY	394	3.333	0	1
HISTORY	394	4	0	5
HISTORY	394	4	0	2
HISTORY	394	4	0	4
HISTORY	394	3.333	0	5
HISTORY	394	4	0	4
HISTORY	394	4	0	2
HISTORY	394	4	0	2
HISTORY	394	4	0	5
HISTORY	394	3.666	0	5
HISTORY	394	3.666	0	5
HISTORY	394	4	0	2
HISTORY	394	4	0	2
HISTORY	394	1	0	2
HISTORY	394	1	0	5
HISTORY	394	2.333	0	1
HISTORY	394	3.666	0	3
HISTORY	394	3.666	0	5
HISTORY	414	1.333	0	3
HISTORY	414	1.666	0	1
HISTORY	414	3	0	5
HISTORY	414	1.333	0	5
HISTORY	414	3.666	0	4
HISTORY	414	2.666	0	4
HISTORY	414	2	0	5
HISTORY	414	2.666	1	6
HISTORY	414	3	0	5
HISTORY	414	3.666	0	5
HISTORY	414	2	0	1
HISTORY	414	2	1	6
HISTORY	414	4	0	2
HISTORY	414	3	0	1
HISTORY	414	3.666	0	5
HISTORY	414	3	0	5
HISTORY	414	3.666	0	5
HISTORY	414	3	0	2
HISTORY	414	3	0	3
HISTORY	414	3.333	0	1
HISTORY	414	3.333	0	2
HISTORY	414	3.333	0	5
HISTORY	414	3.666	0	2
HISTORY	414	4	0	5
HISTORY	438	2.666	0	1
HISTORY	438	1.666	0	4
HISTORY	438	1.666	0	4
HISTORY	438	4	0	4
HISTORY	438	2.666	0	4
HISTORY	438	1.333	0	5
HISTORY	438	4	0	2
HISTORY	438	2.666	0	5
HISTORY	438	1.666	0	1
HISTORY	438	4	0	2
HISTORY	438	2.333	0	2
HISTORY	438	3	0	4
HISTORY	438	3	0	5
HISTORY	438	3.333	0	1
HISTORY	438	4	0	5
HISTORY	438	2	0	1
HISTORY	438	2.333	0	5
HISTORY	455	1.333	0	4
HISTORY	455	3.333	0	1
HISTORY	455	3.333	0	1
HISTORY	455	3.666	0	5
HISTORY	455	3.333	0	5
HISTORY	455	3	0	5
HISTORY	455	3.666	1	6
HISTORY	455	3	1	6
HISTORY	455	3	0	5
HISTORY	455	3.666	0	1
HISTORY	455	4	0	1
HISTORY	455	2.666	0	1
HISTORY	455	3.666	0	5
HISTORY	455	4	0	1
HISTORY	455	1.666	0	1
HISTORY	455	3.666	0	5
HISTORY	455	3.666	0	5
HISTORY	455	4	0	5
HISTORY	455	4	0	5
HISTORY	455	1.666	0	5
HISTORY	455	4	0	5
HISTORY	455	4	0	5
HISTORY	455	3.333	0	5
HISTORY	455	4	0	5
HISTORY	455	4	0	5
HISTORY	480	2.333	0	5
HISTORY	480	2	0	5
HISTORY	480	2.333	0	2
HISTORY	480	2.666	0	3
HISTORY	480	2.666	0	4
HISTORY	480	3.666	0	#NULL!
HISTORY	480	4	0	5
HISTORY	480	4	1	6
HISTORY	480	3.333	0	4
HISTORY	480	3.666	0	5
HISTORY	480	4	0	5
HISTORY	491	2.333	0	4
HISTORY	491	3.666	0	4
HISTORY	491	2	0	5
HISTORY	491	4	0	3
HISTORY	491	3	0	5
HISTORY	491	3.333	0	5
HISTORY	491	3.666	0	4
HISTORY	491	2	0	1
HISTORY	491	3	0	3
HISTORY	491	2	0	1
HISTORY	491	2	0	5
HISTORY	491	3	0	2
HISTORY	491	3.333	0	3
HISTORY	491	3	0	5
HISTORY	491	3	0	4
HISTORY	491	3.333	0	1
HISTORY	491	4	0	1
HISTORY	491	1	0	5
HISTORY	491	3.333	0	5
HISTORY	491	4	0	4
HISTORY	491	4	0	1
HISTORY	491	2.666	1	6
HISTORY	491	3	0	5
HISTORY	491	4	0	4
HISTORY	491	4	0	5
HISTORY	491	0	0	5
HISTORY	491	2	0	3
HISTORY	491	2.333	0	3
HISTORY	519	0	0	1
HISTORY	519	3.666	0	5
HISTORY	519	3.333	0	1
HISTORY	519	4	0	2
HISTORY	519	3.333	0	2
HISTORY	519	3.333	0	4
HISTORY	519	3.666	0	4
HISTORY	519	4	0	5
HISTORY	519	0	0	4
HISTORY	519	2.333	0	5
HISTORY	519	4	0	2
HISTORY	519	3.666	0	5
HISTORY	519	4	0	1
HISTORY	519	0	0	1
HISTORY	519	2.333	0	4
HISTORY	519	4	0	5
HISTORY	519	3.333	0	5
HISTORY	519	3	0	5
HISTORY	519	3.333	0	5
HISTORY	538	2.333	0	3
HISTORY	538	0	0	1
HISTORY	538	2	0	5
HISTORY	538	2	0	5
HISTORY	538	3.666	0	5
HISTORY	538	2	0	3
HISTORY	538	4	0	5
HISTORY	538	1.666	0	1
HISTORY	538	3	0	2
HISTORY	538	3	0	5
HISTORY	538	2.666	0	1
HISTORY	538	4	0	1
HISTORY	538	4	0	2
HISTORY	538	2	0	5
HISTORY	538	2.666	0	2
HISTORY	538	3.666	0	5
HISTORY	538	3.666	0	5
HISTORY	538	4	0	2
HISTORY	538	4	0	3
HISTORY	538	4	0	5
HISTORY	538	4	0	5
HISTORY	538	2	0	1
HISTORY	538	2	0	4
HISTORY	538	3.333	0	4
HISTORY	562	1.333	0	5
HISTORY	562	1.333	0	4
HISTORY	562	2	0	4
HISTORY	562	1.666	0	5
HISTORY	562	3	0	5
HISTORY	562	2.666	0	5
HISTORY	562	1.333	0	2
HISTORY	562	4	0	5
HISTORY	562	3	1	6
HISTORY	562	4	0	5
HISTORY	562	3	0	3
HISTORY	562	3.666	0	5
HISTORY	562	3.333	0	2
HISTORY	562	3.333	0	5
HISTORY	562	3	0	2
HISTORY	562	0	0	1
HISTORY	562	2.666	0	3
HISTORY	562	3.333	0	5
HISTORY	562	3	0	5
HISTORY	562	4	0	5
HISTORY	562	2.333	0	5
HISTORY	562	3.333	0	3
HISTORY	562	3.666	0	2
HISTORY	562	3.666	0	3
HISTORY	562	4	0	5
HISTORY	562	1	0	5
HISTORY	562	4	0	3
HISTORY	589	0.666	0	5
HISTORY	589	0.666	0	4
HISTORY	589	0.666	0	4
HISTORY	589	3.666	0	5
HISTORY	589	3	0	1
HISTORY	589	2.666	0	4
HISTORY	589	2.666	0	3
HISTORY	589	3.666	0	5
HISTORY	589	3	0	5
HISTORY	589	2.666	0	5
HISTORY	589	3.333	0	5
HISTORY	589	3	0	5
HISTORY	589	1.666	0	3
HISTORY	589	3.333	0	5
HISTORY	589	2.666	0	4
HISTORY	589	3.333	0	5
HISTORY	589	2.666	0	5
HISTORY	589	3.333	0	5
HISTORY	589	3.666	0	5
HISTORY	589	3.666	0	1
HISTORY	589	0.666	0	4
HISTORY	589	1	0	1
HISTORY	589	3.666	1	6
HISTORY	612	0	0	3
HISTORY	612	2	0	1
HISTORY	612	1.333	0	3
HISTORY	612	2.666	0	5
HISTORY	612	4	0	5
HISTORY	612	4	0	5
HISTORY	612	2	0	#NULL!
HISTORY	612	0	0	5
HISTORY	612	3	0	1
HISTORY	612	3.666	0	5
HISTORY	612	4	0	3
HISTORY	612	3.333	0	5
HISTORY	612	4	0	2
HISTORY	612	4	0	5
HISTORY	612	3.333	0	5
HISTORY	612	3.666	0	5
HISTORY	612	3.666	0	2
HISTORY	612	4	0	5
HISTORY	612	0	0	3
HISTORY	612	4	0	2
HISTORY	612	0	0	1
HISTORY	612	0	0	4
HISTORY	612	2.666	0	4
HISTORY	612	3.333	0	5
HISTORY	612	3.666	0	5
HISTORY	612	4	0	2
HISTORY	638	0	0	2
HISTORY	638	2.666	0	5
HISTORY	638	2	0	4
HISTORY	638	2.333	0	5
HISTORY	638	3.666	0	5
HISTORY	638	1.666	0	5
HISTORY	638	4	0	2
HISTORY	638	2.666	0	5
HISTORY	638	2.666	0	3
HISTORY	638	3	0	5
HISTORY	638	3	0	2
HISTORY	638	3.666	0	2
HISTORY	638	2	0	1
HISTORY	638	2	0	3
HISTORY	638	2.666	0	4
HISTORY	638	3.666	0	5
HISTORY	638	3	0	2
HISTORY	638	3	0	5
HISTORY	638	3.333	0	1
HISTORY	638	4	0	1
HISTORY	638	3	0	5
HISTORY	638	3.666	0	4
HISTORY	638	2.666	0	4
HISTORY	638	4	0	5
HISTORY	638	4	0	4
HISTORY	638	3.333	0	2
HISTORY	638	4	0	1
HISTORY	638	4	0	5
HISTORY	638	2.333	0	1
HISTORY	638	4	0	5
HISTORY	638	4	0	5
HISTORY	638	4	0	5
HISTORY	670	3	0	5
HISTORY	670	1.333	0	5
HISTORY	670	1.666	0	5
HISTORY	670	3.666	0	3
HISTORY	670	1.333	0	4
HISTORY	670	2.333	0	5
HISTORY	670	2.333	0	5
HISTORY	670	0	0	5
HISTORY	670	4	0	5
HISTORY	670	1.666	0	2
HISTORY	670	3	0	2
HISTORY	670	3	0	5
HISTORY	670	3.666	0	2
HISTORY	670	3.666	0	2
HISTORY	670	3.666	0	1
HISTORY	670	3	0	5
HISTORY	670	3.666	0	4
HISTORY	670	4	0	5
HISTORY	670	4	0	5
HISTORY	670	4	0	5
HISTORY	670	4	0	5
HISTORY	670	4	0	5
HISTORY	670	4	0	5
HISTORY	670	0.666	0	4
HISTORY	670	4	0	5
HISTORY	695	2.666	0	5
HISTORY	695	1.333	0	5
HISTORY	695	2.333	0	5
HISTORY	695	3.666	0	4
HISTORY	695	2.333	0	5
HISTORY	695	3.666	0	5
HISTORY	695	2	0	1
HISTORY	695	2	1	6
HISTORY	695	2.666	0	3
HISTORY	695	3	0	5
HISTORY	695	1	1	6
HISTORY	695	3.666	0	1
HISTORY	695	4	0	5
HISTORY	695	2	0	5
HISTORY	695	2.333	0	4
HISTORY	695	2.333	0	4
HISTORY	695	3.333	0	3
HISTORY	695	4	0	5
HISTORY	695	2.666	0	5
HISTORY	695	4	0	5
HISTORY	695	0.666	0	5
HISTORY	695	1	0	#NULL!
HISTORY	695	3.666	0	1
HISTORY	695	4	0	5
HISTORY	719	3	0	5
HISTORY	719	0.666	0	4
HISTORY	719	3.666	0	1
HISTORY	719	2.666	0	5
HISTORY	719	2.333	0	3
HISTORY	719	3.666	0	5
HISTORY	719	4	0	5
HISTORY	719	3	0	1
HISTORY	719	3.666	0	5
HISTORY	719	4	0	5
HISTORY	719	4	0	4
HISTORY	719	3	0	5
HISTORY	719	4	0	5
HISTORY	719	3.666	0	5
HISTORY	719	3.666	0	5
HISTORY	719	3	0	5
HISTORY	719	4	0	5
HISTORY	719	4	0	5
HISTORY	719	3.333	0	5
HISTORY	719	3.333	0	1
HISTORY	719	4	0	4
HISTORY	719	3.666	0	5
HISTORY	719	3.666	0	5
HISTORY	719	4	0	2
HISTORY	719	4	0	3
HISTORY	719	4	0	5
HISTORY	719	3.666	0	5
HISTORY	719	3.666	0	5
HISTORY	719	4	0	5
HISTORY	719	2	0	2
HISTORY	719	0	0	3
HISTORY	719	0	0	5
HISTORY	719	2	0	4
HISTORY	719	2.333	0	4
HISTORY	719	3.333	0	5
HISTORY	719	3.333	0	5
HISTORY	719	3.666	0	5
HISTORY	756	1.666	0	1
HISTORY	756	2.333	0	1
HISTORY	756	2.333	0	1
HISTORY	756	0	0	5
HISTORY	756	2.666	0	5
HISTORY	756	4	0	5
HISTORY	756	4	0	5
HISTORY	756	2.666	0	4
HISTORY	756	3	0	2
HISTORY	756	2.333	0	5
HISTORY	756	2	0	4
HISTORY	756	3.666	0	3
HISTORY	756	2.666	0	1
HISTORY	756	3.666	0	5
HISTORY	756	4	0	5
HISTORY	756	3	0	2
HISTORY	756	4	0	5
HISTORY	756	4	0	5
HISTORY	756	2.333	0	4
HISTORY	756	3	0	5
HISTORY	756	3.333	0	1
HISTORY	756	3.333	0	5
HISTORY	756	3.333	0	5
HISTORY	756	4	0	5
HISTORY	756	4	0	5
HISTORY	756	0	0	5
HISTORY	756	1.666	0	4
HISTORY	756	2.333	0	2
HISTORY	756	2.666	0	1
HISTORY	756	3.333	0	2
HISTORY	756	3.333	0	5
HISTORY	756	3.666	0	5
HISTORY	756	4	0	5
HISTORY	789	3.666	0	1
HISTORY	789	1.333	0	2
HISTORY	789	0.666	0	4
HISTORY	789	3.666	0	4
HISTORY	789	2.666	0	5
HISTORY	789	3	0	5
HISTORY	789	1	0	5
HISTORY	789	1.666	0	5
HISTORY	789	3.333	0	4
HISTORY	789	2.333	0	2
HISTORY	789	2.666	0	4
HISTORY	789	4	0	3
HISTORY	789	2.666	0	5
HISTORY	789	2.666	0	4
HISTORY	789	2.666	0	3
HISTORY	789	0.666	0	4
HISTORY	789	3.666	0	2
HISTORY	789	4	0	5
HISTORY	789	4	0	5
HISTORY	789	4	0	2
HISTORY	789	3.333	0	5
HISTORY	789	3.666	0	4
HISTORY	789	2.666	0	2
HISTORY	789	3.333	0	5
BIOLOGY	813	3	0	4
BIOLOGY	813	2	0	3
BIOLOGY	813	1.666	0	5
BIOLOGY	813	3.333	0	5
BIOLOGY	813	3.333	0	5
BIOLOGY	813	3	0	2
BIOLOGY	813	4	0	5
BIOLOGY	813	4	0	2
BIOLOGY	813	2.666	0	3
BIOLOGY	813	3	0	5
BIOLOGY	813	3.333	0	3
BIOLOGY	813	4	0	5
BIOLOGY	813	3	0	2
BIOLOGY	813	4	0	5
BIOLOGY	813	3.333	0	3
BIOLOGY	813	4	0	4
BIOLOGY	813	4	0	4
BIOLOGY	813	2.666	0	4
BIOLOGY	813	3	0	1
BIOLOGY	813	2	1	6
BIOLOGY	813	4	0	3
BIOLOGY	813	4	0	5
BIOLOGY	813	1.666	0	1
BIOLOGY	813	3	1	6
BIOLOGY	813	3.333	0	5
BIOLOGY	813	4	0	5
BIOLOGY	813	0	0	3
BIOLOGY	813	3	0	5
BIOLOGY	813	4	0	2
BIOLOGY	813	4	0	4
BIOLOGY	813	4	0	1
BIOLOGY	813	3.333	0	3
BIOLOGY	813	4	0	4
BIOLOGY	813	4	0	5
BIOLOGY	813	4	0	5
BIOLOGY	813	2.666	0	4
BIOLOGY	813	4	0	4
BIOLOGY	813	3	0	3
BIOLOGY	813	4	0	5
BIOLOGY	813	2	0	4
BIOLOGY	813	3.333	0	1
BIOLOGY	813	4	0	4
BIOLOGY	813	0	0	1
BIOLOGY	813	4	0	2
BIOLOGY	813	4	0	4
BIOLOGY	813	0	0	5
BIOLOGY	813	4	0	4
BIOLOGY	813	3	0	5
BIOLOGY	813	4	0	1
BIOLOGY	813	4	0	5
BIOLOGY	813	4	0	3
BIOLOGY	813	4	0	3
BIOLOGY	813	4	0	3
BIOLOGY	813	4	0	4
BIOLOGY	813	4	0	4
BIOLOGY	813	4	0	5
BIOLOGY	813	4	0	5
BIOLOGY	813	4	0	5
BIOLOGY	813	4	1	6
BIOLOGY	813	1.666	0	4
BIOLOGY	873	3	0	5
BIOLOGY	873	3.333	0	3
BIOLOGY	873	4	0	4
BIOLOGY	873	3.666	1	6
BIOLOGY	873	1.333	0	1
BIOLOGY	873	3.666	0	5
BIOLOGY	873	4	0	2
BIOLOGY	873	4	0	5
BIOLOGY	873	2.666	0	#NULL!
BIOLOGY	873	3.666	0	3
BIOLOGY	873	4	0	4
BIOLOGY	873	3.666	0	3
BIOLOGY	873	4	0	2
BIOLOGY	873	4	0	2
BIOLOGY	873	3	0	5
BIOLOGY	873	4	0	5
BIOLOGY	873	4	0	2
BIOLOGY	873	3.666	0	2
BIOLOGY	873	4	0	5
BIOLOGY	873	4	0	5
BIOLOGY	873	1.666	0	3
BIOLOGY	873	4	0	2
BIOLOGY	873	4	0	5
BIOLOGY	873	4	0	1
BIOLOGY	873	4	0	5
BIOLOGY	873	4	0	1
BIOLOGY	873	3.666	0	4
BIOLOGY	873	3.666	0	1
BIOLOGY	873	4	0	3
BIOLOGY	873	4	0	2
BIOLOGY	873	4	0	4
BIOLOGY	873	3.333	0	3
BIOLOGY	873	3.666	0	4
BIOLOGY	873	4	0	2
BIOLOGY	873	3.333	0	1
BIOLOGY	873	4	0	3
BIOLOGY	873	4	0	3
BIOLOGY	873	4	0	1
BIOLOGY	873	3.333	0	4
BIOLOGY	873	3.666	0	3
BIOLOGY	873	4	0	5
BIOLOGY	873	4	0	4
BIOLOGY	873	3.666	0	1
BIOLOGY	873	3.666	0	1
BIOLOGY	873	4	0	5
BIOLOGY	873	4	0	5
BIOLOGY	873	4	0	5
BIOLOGY	873	3.666	1	6
BIOLOGY	873	4	0	5
BIOLOGY	873	4	0	1
BIOLOGY	873	4	0	2
BIOLOGY	873	4	0	5
BIOLOGY	873	1	0	4
BIOLOGY	873	4	0	5
BIOLOGY	873	3.666	0	2
BIOLOGY	873	4	0	2
BIOLOGY	873	4	0	5
BIOLOGY	873	4	0	4
BIOLOGY	873	4	0	3
BIOLOGY	873	4	0	2
BIOLOGY	873	4	0	3
BIOLOGY	873	4	0	4
BIOLOGY	873	4	0	5
BIOLOGY	873	4	0	5
BIOLOGY	873	4	0	4
BIOLOGY	873	3.666	0	1
BIOLOGY	873	4	0	3
BIOLOGY	873	4	0	4
BIOLOGY	873	4	0	1
BIOLOGY	873	4	0	4
BIOLOGY	873	3.666	0	5
BIOLOGY	873	4	0	2
BIOLOGY	873	4	0	5
BIOLOGY	873	0	0	1
BIOLOGY	873	0	0	5
BIOLOGY	873	2.666	0	4
BIOLOGY	873	2.666	0	4
BIOLOGY	873	3.666	0	4
BIOLOGY	873	4	0	2
BIOLOGY	873	4	0	#NULL!
BIOLOGY	873	4	0	4
BIOLOGY	954	3.333	0	5
BIOLOGY	954	4	0	1
BIOLOGY	954	3	0	3
BIOLOGY	954	3.333	0	5
BIOLOGY	954	4	0	2
BIOLOGY	954	3	0	5
BIOLOGY	954	3.333	0	4
BIOLOGY	954	2.333	0	5
BIOLOGY	954	2.666	0	3
BIOLOGY	954	3.333	0	4
BIOLOGY	954	2.666	0	5
BIOLOGY	954	4	0	1
BIOLOGY	954	4	0	5
BIOLOGY	954	3.333	0	4
BIOLOGY	954	4	0	5
BIOLOGY	954	3.666	0	5
BIOLOGY	954	4	0	3
BIOLOGY	954	4	0	3
BIOLOGY	954	4	0	4
BIOLOGY	954	0	0	1
BIOLOGY	954	3.333	1	6
BIOLOGY	954	4	0	2
BIOLOGY	954	4	0	5
BIOLOGY	954	3.333	0	4
BIOLOGY	954	3.333	0	4
BIOLOGY	954	3.666	0	2
BIOLOGY	954	4	1	6
BIOLOGY	954	2.333	0	5
BIOLOGY	954	4	1	6
BIOLOGY	954	3.333	0	4
BIOLOGY	954	3.666	0	4
BIOLOGY	954	4	0	2
BIOLOGY	954	4	0	4
BIOLOGY	954	4	0	5
BIOLOGY	954	3	0	4
BIOLOGY	954	4	0	1
BIOLOGY	954	4	0	5
BIOLOGY	954	3	0	5
BIOLOGY	954	3.666	0	5
BIOLOGY	954	4	0	3
BIOLOGY	954	4	0	4
BIOLOGY	954	4	0	4
BIOLOGY	954	3.666	0	4
BIOLOGY	954	4	0	5
BIOLOGY	954	3.333	0	5
BIOLOGY	954	3.333	0	1
BIOLOGY	954	3.666	0	1
BIOLOGY	954	4	0	5
BIOLOGY	954	3.333	0	1
BIOLOGY	954	4	0	4
BIOLOGY	954	3.666	0	5
BIOLOGY	954	4	0	3
BIOLOGY	954	4	0	2
BIOLOGY	954	4	0	4
BIOLOGY	954	4	0	5
BIOLOGY	954	4	0	3
BIOLOGY	954	4	0	5
BIOLOGY	954	4	0	1
BIOLOGY	954	4	0	5
BIOLOGY	954	3.666	0	3
BIOLOGY	954	3.333	0	5
BIOLOGY	954	3.666	0	2
BIOLOGY	954	3.666	0	5
BIOLOGY	954	3.333	0	5
BIOLOGY	954	4	0	3
BIOLOGY	954	4	0	5
BIOLOGY	954	4	0	5
BIOLOGY	954	4	0	4
BIOLOGY	954	4	0	5
BIOLOGY	954	4	0	5
BIOLOGY	954	3.666	0	4
BIOLOGY	954	4	0	5
BIOLOGY	954	3.666	0	4
BIOLOGY	954	4	0	5
BIOLOGY	954	4	0	5
BIOLOGY	1029	1.666	0	4
BIOLOGY	1029	1.666	0	1
BIOLOGY	1029	0	0	5
BIOLOGY	1029	1	0	4
BIOLOGY	1029	3	0	4
BIOLOGY	1029	3.666	0	4
BIOLOGY	1029	2.333	0	5
BIOLOGY	1029	2.666	0	5
BIOLOGY	1029	4	0	5
BIOLOGY	1029	0	0	5
BIOLOGY	1029	2.666	0	4
BIOLOGY	1029	2.333	0	1
BIOLOGY	1029	3.666	0	5
BIOLOGY	1029	1.666	0	5
BIOLOGY	1029	2	0	4
BIOLOGY	1029	3	0	5
BIOLOGY	1029	3.666	0	4
BIOLOGY	1029	3.666	0	5
BIOLOGY	1029	0	0	5
BIOLOGY	1029	1.333	0	2
BIOLOGY	1029	3.666	0	2
BIOLOGY	1029	1.666	0	5
BIOLOGY	1029	2.666	0	4
BIOLOGY	1029	2.333	0	3
BIOLOGY	1029	2.666	0	2
BIOLOGY	1029	3.333	0	5
BIOLOGY	1029	3.666	0	5
BIOLOGY	1029	1	0	3
BIOLOGY	1029	1.666	0	5
BIOLOGY	1029	1.666	0	1
BIOLOGY	1029	3.333	0	2
BIOLOGY	1029	0	0	4
BIOLOGY	1029	3	0	4
BIOLOGY	1029	0	0	5
BIOLOGY	1029	3.666	0	3
BIOLOGY	1029	2	0	5
BIOLOGY	1029	2.333	0	1
BIOLOGY	1029	3.666	0	3
BIOLOGY	1029	3.666	0	4
BIOLOGY	1029	2.666	0	3
BIOLOGY	1029	3.333	0	5
BIOLOGY	1029	4	0	4
BIOLOGY	1029	0.666	0	5
BIOLOGY	1029	1.666	0	5
BIOLOGY	1029	4	0	2
BIOLOGY	1029	2	0	3
BIOLOGY	1029	3	0	5
BIOLOGY	1029	3.666	0	5
BIOLOGY	1029	3.666	0	5
BIOLOGY	1029	3	0	2
BIOLOGY	1029	4	0	5
BIOLOGY	1029	3.666	0	5
BIOLOGY	1029	4	0	4
BIOLOGY	1029	3.666	0	5
BIOLOGY	1029	3	1	6
BIOLOGY	1029	3.333	0	5
BIOLOGY	1029	2.333	1	6
BIOLOGY	1029	3.333	0	4
BIOLOGY	1029	2.666	0	5
BIOLOGY	1029	4	0	5
BIOLOGY	1029	2.333	0	3
BIOLOGY	1029	2.333	0	5
BIOLOGY	1029	4	0	1
BIOLOGY	1029	2.666	0	4
BIOLOGY	1029	2.666	0	1
BIOLOGY	1029	3.666	0	4
BIOLOGY	1029	3.333	0	#NULL!
BIOLOGY	1029	3.333	1	6
BIOLOGY	1029	3	0	3
BIOLOGY	1029	3	0	5
BIOLOGY	1029	3.333	0	5
BIOLOGY	1029	3.333	0	4
BIOLOGY	1029	0	0	5
BIOLOGY	1029	1	0	4
BIOLOGY	1029	1.666	0	1
BIOLOGY	1029	2.666	0	4
BIOLOGY	1029	2.666	0	5
BIOLOGY	1029	4	0	3
BIOLOGY	1029	4	0	4
BIOLOGY	1029	3.333	0	4
BIOLOGY	1029	3.666	0	5
BIOLOGY	1029	4	0	2
BIOLOGY	1029	4	0	3
BIOLOGY	1029	4	0	3
BIOLOGY	1029	4	0	5
BIOLOGY	1029	4	0	5
BIOLOGY	1029	3	0	4
BIOLOGY	1029	3.666	0	1
BIOLOGY	1029	3.666	0	5
BIOLOGY	1029	3.666	0	5
BIOLOGY	1029	1.333	0	5
BIOLOGY	1029	2.666	1	6
BIOLOGY	1029	3	1	6
BIOLOGY	1029	3.333	0	2
BIOLOGY	1029	3	0	3
BIOLOGY	1029	3.666	0	3
BIOLOGY	1029	3.666	0	5
BIOLOGY	1029	3.333	0	5
BIOLOGY	1029	3.333	0	4
BIOLOGY	1029	3.666	0	4
BIOLOGY	1029	4	0	1
BIOLOGY	1029	3.666	0	3
BIOLOGY	1029	3.666	0	3
BIOLOGY	1029	3.666	0	5
BIOLOGY	1029	4	0	1
BIOLOGY	1029	3	0	5
BIOLOGY	1029	3.666	0	4
BIOLOGY	1029	3.666	0	4
BIOLOGY	1029	4	0	5
BIOLOGY	1029	4	1	6
BIOLOGY	1029	3.666	0	4
BIOLOGY	1029	3.666	0	5
BIOLOGY	1029	4	0	1
BIOLOGY	1029	4	0	5
BIOLOGY	1029	2.666	0	3
BIOLOGY	1029	3.333	0	4
BIOLOGY	1029	3.666	0	5
BIOLOGY	1029	3.666	0	4
BIOLOGY	1029	4	0	2
BIOLOGY	1029	4	0	5
BIOLOGY	1029	4	0	5
BIOLOGY	1029	3	0	5
BIOLOGY	1029	3.666	1	6
BIOLOGY	1029	4	0	2
BIOLOGY	1029	4	0	#NULL!
BIOLOGY	1029	4	0	5
BIOLOGY	1029	2	0	4
BIOLOGY	1029	2.333	0	3
BIOLOGY	1029	3.333	1	6
BIOLOGY	1029	3.666	0	1
BIOLOGY	1029	4	0	5
BIOLOGY	1029	4	0	5
BIOLOGY	1029	3.666	0	3
BIOLOGY	1029	3.666	0	5
BIOLOGY	1029	3.666	0	5
BIOLOGY	1029	4	0	5
BIOLOGY	1029	0	0	3
BIOLOGY	1029	2.666	0	1
BIOLOGY	1029	2.666	0	5
BIOLOGY	1029	2.666	0	5
BIOLOGY	1029	3.666	0	5
BIOLOGY	1029	3.666	0	5
BIOLOGY	1029	4	0	2
BIOLOGY	1029	4	0	5
BIOLOGY	1029	4	0	5
BIOLOGY	1029	4	0	1
BIOLOGY	1029	0	0	2
BIOLOGY	1029	1.666	0	3
BIOLOGY	1029	1.666	0	4
BIOLOGY	1029	2	0	2
BIOLOGY	1029	2	0	4
BIOLOGY	1029	2.333	0	4
BIOLOGY	1029	2.666	0	5
BIOLOGY	1029	3	0	2
BIOLOGY	1029	3.333	0	1
BIOLOGY	1029	3.666	0	2
BIOLOGY	1029	3.666	0	5
BIOLOGY	1029	3.666	0	5
BIOLOGY	1029	4	0	4
BIOLOGY	1029	4	0	1
BIOLOGY	1189	0	0	1
BIOLOGY	1189	3.333	0	3
BIOLOGY	1189	1.666	0	2
BIOLOGY	1189	0.666	0	1
BIOLOGY	1189	2.666	1	6
BIOLOGY	1189	3.333	0	5
BIOLOGY	1189	2	0	3
BIOLOGY	1189	4	0	5
BIOLOGY	1189	4	0	4
BIOLOGY	1189	2	0	2
BIOLOGY	1189	3.333	0	1
BIOLOGY	1189	4	0	5
BIOLOGY	1189	3.333	0	1
BIOLOGY	1189	3	0	3
BIOLOGY	1189	4	0	4
BIOLOGY	1189	3	0	5
BIOLOGY	1189	3	0	1
BIOLOGY	1189	4	0	3
BIOLOGY	1189	4	0	4
BIOLOGY	1189	4	0	5
BIOLOGY	1189	2	0	3
BIOLOGY	1189	4	0	4
BIOLOGY	1189	3	0	5
BIOLOGY	1189	3.333	0	2
BIOLOGY	1189	3.333	0	5
BIOLOGY	1189	4	0	4
BIOLOGY	1189	4	0	2
BIOLOGY	1189	2.333	1	6
BIOLOGY	1189	4	1	6
BIOLOGY	1189	3.333	0	#NULL!
BIOLOGY	1189	4	0	5
BIOLOGY	1189	4	0	5
BIOLOGY	1189	4	0	4
BIOLOGY	1189	3.333	0	5
BIOLOGY	1189	4	0	1
BIOLOGY	1189	4	0	5
BIOLOGY	1189	4	0	5
BIOLOGY	1189	4	0	5
BIOLOGY	1189	4	1	6
BIOLOGY	1189	4	0	4
BIOLOGY	1189	0	0	3
BIOLOGY	1189	4	0	3
BIOLOGY	1189	4	0	3
BIOLOGY	1232	3.333	0	1
BIOLOGY	1232	4	0	5
BIOLOGY	1232	3	0	5
BIOLOGY	1232	3.333	0	1
BIOLOGY	1232	3	0	4
BIOLOGY	1232	3.333	0	5
BIOLOGY	1232	3	0	1
BIOLOGY	1232	2.666	0	5
BIOLOGY	1232	3.666	0	4
BIOLOGY	1232	2	0	5
BIOLOGY	1232	3.666	0	3
BIOLOGY	1232	4	0	5
BIOLOGY	1232	3.333	0	4
BIOLOGY	1232	2.333	0	1
BIOLOGY	1232	2	0	1
BIOLOGY	1232	4	0	5
BIOLOGY	1232	3.666	0	3
BIOLOGY	1232	3.666	0	4
BIOLOGY	1232	3.333	0	5
BIOLOGY	1232	4	0	2
BIOLOGY	1232	3.666	0	3
BIOLOGY	1232	3.666	0	2
BIOLOGY	1232	3.333	0	3
BIOLOGY	1232	3.666	0	4
BIOLOGY	1232	3.333	0	3
BIOLOGY	1232	3.333	0	4
BIOLOGY	1232	3	0	1
BIOLOGY	1232	3.666	0	5
BIOLOGY	1232	3.666	0	4
BIOLOGY	1232	2.333	0	3
BIOLOGY	1232	3.333	0	5
BIOLOGY	1232	3	0	2
BIOLOGY	1232	3.666	0	4
BIOLOGY	1232	3.666	0	2
BIOLOGY	1232	0	0	5
BIOLOGY	1232	3	0	1
BIOLOGY	1232	3	0	3
BIOLOGY	1232	3.666	0	4
BIOLOGY	1232	4	0	2
BIOLOGY	1232	3	0	5
BIOLOGY	1232	3.333	0	5
BIOLOGY	1232	2.666	0	5
BIOLOGY	1232	4	0	5
BIOLOGY	1232	4	0	5
BIOLOGY	1232	4	0	2
BIOLOGY	1232	4	0	3
BIOLOGY	1232	3	0	4
BIOLOGY	1232	3.333	0	2
BIOLOGY	1232	3.666	0	1
BIOLOGY	1232	4	0	5
BIOLOGY	1232	3.333	0	5
BIOLOGY	1232	4	0	5
BIOLOGY	1232	3.333	0	2
BIOLOGY	1232	3.666	0	5
BIOLOGY	1232	2.666	0	4
BIOLOGY	1232	3.666	0	5
BIOLOGY	1232	3.666	0	1
BIOLOGY	1232	4	0	4
BIOLOGY	1232	3.333	0	5
BIOLOGY	1232	3.666	0	4
BIOLOGY	1232	4	0	5
BIOLOGY	1232	0.666	0	4
BIOLOGY	1232	4	0	4
BIOLOGY	1232	4	1	6
BIOLOGY	1232	3.666	0	2
BIOLOGY	1232	3.666	0	1
BIOLOGY	1232	3	0	2
BIOLOGY	1232	0	0	4
BIOLOGY	1232	4	0	2
BIOLOGY	1232	0	1	6
BIOLOGY	1232	3.333	0	4
BIOLOGY	1232	1.333	0	2
BIOLOGY	1232	3.666	0	2
BIOLOGY	1232	3.666	0	1
BIOLOGY	1232	4	1	6
BIOLOGY	1232	3	1	6
BIOLOGY	1232	3.666	0	5
BIOLOGY	1232	4	0	2
BIOLOGY	1232	4	0	3
BIOLOGY	1232	4	0	5
BIOLOGY	1232	4	0	5
BIOLOGY	1232	4	1	6
BIOLOGY	1232	4	0	4
BIOLOGY	1232	2.333	0	5
BIOLOGY	1232	2.666	0	4
BIOLOGY	1232	3	0	1
BIOLOGY	1232	3.333	0	2
BIOLOGY	1232	3.333	0	2
BIOLOGY	1232	3.333	0	3
BIOLOGY	1232	3.666	0	3
BIOLOGY	1232	3.666	0	4
BIOLOGY	1232	4	0	2
BIOLOGY	1232	4	0	3
BIOLOGY	1232	4	0	3
BIOLOGY	1232	4	0	3
BIOLOGY	1232	4	0	4
BIOLOGY	1232	4	0	4
BIOLOGY	1232	4	0	4
BIOLOGY	1232	4	0	5
BIOLOGY	1232	4	0	5
BIOLOGY	1232	4	0	5
BIOLOGY	1333	4	0	4
BIOLOGY	1333	0	0	5
BIOLOGY	1333	4	0	5
BIOLOGY	1333	0	0	1
BIOLOGY	1333	3	0	5
BIOLOGY	1333	0	0	5
BIOLOGY	1333	1	0	3
BIOLOGY	1333	2.333	0	5
BIOLOGY	1333	3.333	0	1
BIOLOGY	1333	4	0	2
BIOLOGY	1333	4	0	1
BIOLOGY	1333	2.666	0	3
BIOLOGY	1333	3	0	3
BIOLOGY	1333	3.666	0	1
BIOLOGY	1333	4	0	3
BIOLOGY	1333	4	0	5
BIOLOGY	1333	3.666	0	1
BIOLOGY	1333	2.666	0	5
BIOLOGY	1333	3.333	0	5
BIOLOGY	1333	3.666	0	5
BIOLOGY	1333	4	0	5
BIOLOGY	1333	4	0	2
BIOLOGY	1333	3.666	0	5
BIOLOGY	1333	3.666	0	4
BIOLOGY	1333	3.666	0	4
BIOLOGY	1333	0	0	5
BIOLOGY	1333	2.333	0	2
BIOLOGY	1333	3	0	5
BIOLOGY	1333	4	0	3
BIOLOGY	1333	4	0	4
BIOLOGY	1333	4	0	3
BIOLOGY	1333	4	0	5
BIOLOGY	1333	3.666	0	5
BIOLOGY	1333	3.666	0	4
BIOLOGY	1333	4	0	3
BIOLOGY	1333	4	0	4
BIOLOGY	1333	4	0	3
BIOLOGY	1333	3.666	0	4
BIOLOGY	1333	4	0	1
BIOLOGY	1333	2	0	1
BIOLOGY	1333	4	0	5
BIOLOGY	1333	4	0	1
BIOLOGY	1333	4	0	1
BIOLOGY	1333	4	0	5
BIOLOGY	1333	4	1	6
BIOLOGY	1333	4	0	2
BIOLOGY	1333	0	0	1
BIOLOGY	1333	4	0	5
BIOLOGY	1333	3.333	1	6
BIOLOGY	1333	4	0	5
BIOLOGY	1333	4	1	6
BIOLOGY	1333	3	0	4
BIOLOGY	1333	3.666	0	4
BIOLOGY	1333	4	0	5
BIOLOGY	1333	4	0	5
BIOLOGY	1333	4	0	3
BIOLOGY	1333	4	0	3
BIOLOGY	1333	3.666	0	3
BIOLOGY	1333	3.666	0	1
BIOLOGY	1333	4	0	4
BIOLOGY	1333	2.333	0	3
BIOLOGY	1333	4	0	2
BIOLOGY	1333	4	0	4
BIOLOGY	1333	3.666	0	3
BIOLOGY	1333	4	0	2
BIOLOGY	1333	4	0	3
BIOLOGY	1333	0	0	4
BIOLOGY	1333	3	0	5
BIOLOGY	1333	3.666	0	5
BIOLOGY	1333	4	0	2
BIOLOGY	1333	3.666	0	4
BIOLOGY	1333	4	0	4
BIOLOGY	1333	3.666	0	1
BIOLOGY	1333	3.666	0	5
BIOLOGY	1333	3.666	0	4
BIOLOGY	1333	4	0	5
BIOLOGY	1333	4	0	2
BIOLOGY	1333	4	0	2
BIOLOGY	1333	4	0	2
BIOLOGY	1333	4	0	5
BIOLOGY	1333	4	0	5
BIOLOGY	1333	4	0	4
BIOLOGY	1333	0	0	3
BIOLOGY	1333	0	0	#NULL!
BIOLOGY	1333	1	0	5
BIOLOGY	1333	2	0	2
BIOLOGY	1333	2.666	0	1
BIOLOGY	1333	3	0	4
BIOLOGY	1333	3	0	5
BIOLOGY	1333	3.333	0	1
BIOLOGY	1333	3.666	0	3
BIOLOGY	1333	3.666	0	4
BIOLOGY	1333	3.666	0	5
BIOLOGY	1333	4	0	1
BIOLOGY	1333	4	0	2
BIOLOGY	1333	4	0	5
BIOLOGY	1333	4	0	3
BIOLOGY	1333	4	0	5
BIOLOGY	1333	4	0	5
BIOLOGY	1333	4	1	6
BIOLOGY	1433	3	0	2
BIOLOGY	1433	2.333	0	2
BIOLOGY	1433	1	0	4
BIOLOGY	1433	2	0	4
BIOLOGY	1433	2.666	1	6
BIOLOGY	1433	3	0	4
BIOLOGY	1433	2.666	0	1
BIOLOGY	1433	2.333	0	4
BIOLOGY	1433	2.666	0	4
BIOLOGY	1433	2.666	0	4
BIOLOGY	1433	2.333	0	5
BIOLOGY	1433	3	0	4
BIOLOGY	1433	3.666	0	1
BIOLOGY	1433	3.333	0	3
BIOLOGY	1433	3.333	0	5
BIOLOGY	1433	3.333	0	5
BIOLOGY	1433	3.333	0	5
BIOLOGY	1433	2.666	0	1
BIOLOGY	1433	2.666	0	3
BIOLOGY	1433	2.666	0	1
BIOLOGY	1433	3.666	0	1
BIOLOGY	1433	3	0	4
BIOLOGY	1433	3.666	0	3
BIOLOGY	1433	0.666	0	3
BIOLOGY	1433	4	0	4
BIOLOGY	1433	3.666	0	4
BIOLOGY	1433	1.666	0	4
BIOLOGY	1433	2.333	0	3
BIOLOGY	1433	2.666	0	4
BIOLOGY	1433	3	1	6
BIOLOGY	1433	4	0	5
BIOLOGY	1433	4	1	6
BIOLOGY	1433	3	0	3
BIOLOGY	1433	3.666	1	6
BIOLOGY	1433	3.666	0	5
BIOLOGY	1433	3.333	0	2
BIOLOGY	1433	3.666	0	4
BIOLOGY	1433	4	0	1
BIOLOGY	1433	4	0	4
BIOLOGY	1433	4	0	5
BIOLOGY	1433	3.333	0	2
BIOLOGY	1433	3.666	0	2
BIOLOGY	1433	3.333	0	5
BIOLOGY	1433	3.666	0	3
BIOLOGY	1433	3.666	0	5
BIOLOGY	1433	3.666	0	4
BIOLOGY	1433	4	0	3
BIOLOGY	1433	2.666	1	6
BIOLOGY	1433	3	0	4
BIOLOGY	1433	3	0	4
BIOLOGY	1433	3	0	4
BIOLOGY	1433	3.666	0	5
BIOLOGY	1433	3.666	0	5
BIOLOGY	1433	3.666	0	5
BIOLOGY	1433	4	0	5
BIOLOGY	1433	3.666	0	1
BIOLOGY	1433	3.666	0	2
BIOLOGY	1433	4	0	4
BIOLOGY	1433	3	0	#NULL!
BIOLOGY	1433	3.666	0	5
BIOLOGY	1433	3.666	0	2
BIOLOGY	1433	3.666	0	4
BIOLOGY	1433	4	0	2
BIOLOGY	1433	4	0	5
BIOLOGY	1433	4	0	3
BIOLOGY	1433	3	0	4
BIOLOGY	1433	4	0	5
BIOLOGY	1433	4	0	5
BIOLOGY	1433	4	0	5
BIOLOGY	1433	0	0	4
BIOLOGY	1433	4	0	4
BIOLOGY	1504	2.333	0	3
BIOLOGY	1504	3.333	0	3
BIOLOGY	1504	2.333	0	5
BIOLOGY	1504	3.333	0	1
BIOLOGY	1504	2.666	0	4
BIOLOGY	1504	4	0	5
BIOLOGY	1504	4	0	5
BIOLOGY	1504	3.333	0	3
BIOLOGY	1504	3.333	0	5
BIOLOGY	1504	1.666	0	1
BIOLOGY	1504	2.666	0	3
BIOLOGY	1504	4	0	2
BIOLOGY	1504	4	0	5
BIOLOGY	1504	4	0	5
BIOLOGY	1504	4	0	5
BIOLOGY	1504	4	0	2
BIOLOGY	1504	4	0	4
BIOLOGY	1504	3	0	5
BIOLOGY	1504	3	0	1
BIOLOGY	1504	3	0	4
BIOLOGY	1504	3	0	5
BIOLOGY	1504	4	0	5
BIOLOGY	1504	4	0	2
BIOLOGY	1504	4	0	4
BIOLOGY	1504	4	0	2
BIOLOGY	1504	4	0	2
BIOLOGY	1504	4	0	3
BIOLOGY	1504	4	0	5
BIOLOGY	1504	4	0	1
BIOLOGY	1504	4	0	1
BIOLOGY	1504	4	0	2
BIOLOGY	1504	4	0	5
BIOLOGY	1504	4	0	3
BIOLOGY	1504	4	0	4
BIOLOGY	1504	4	0	4
BIOLOGY	1504	4	0	5
BIOLOGY	1504	4	0	5
BIOLOGY	1504	4	0	5
BIOLOGY	1504	2.333	0	1
BIOLOGY	1543	1	0	3
BIOLOGY	1543	3.666	0	5
BIOLOGY	1543	2.333	0	5
BIOLOGY	1543	3.666	0	5
BIOLOGY	1543	0	0	4
BIOLOGY	1543	3.666	0	5
BIOLOGY	1543	0	0	4
BIOLOGY	1543	2.666	0	1
BIOLOGY	1543	4	0	4
BIOLOGY	1543	3.666	0	2
BIOLOGY	1543	2.333	0	5
BIOLOGY	1543	3.333	0	2
BIOLOGY	1543	1.333	0	4
BIOLOGY	1543	3.333	0	5
BIOLOGY	1543	2.666	0	4
BIOLOGY	1543	4	0	4
BIOLOGY	1543	1.666	0	3
BIOLOGY	1543	4	0	3
BIOLOGY	1543	3.666	0	4
BIOLOGY	1543	1.666	0	5
BIOLOGY	1543	3	0	5
BIOLOGY	1543	0	0	4
BIOLOGY	1543	1.666	0	4
BIOLOGY	1543	2	0	4
BIOLOGY	1543	4	0	4
BIOLOGY	1543	4	0	4
BIOLOGY	1543	0	1	6
BIOLOGY	1543	3.666	0	5
BIOLOGY	1543	3.666	0	3
BIOLOGY	1543	3.666	0	4
BIOLOGY	1543	2	0	2
BIOLOGY	1543	2	0	1
BIOLOGY	1543	3.333	0	5
BIOLOGY	1543	4	0	2
BIOLOGY	1543	2.333	0	5
BIOLOGY	1543	4	0	5
BIOLOGY	1543	4	0	2
BIOLOGY	1543	4	0	5
BIOLOGY	1543	3	0	3
BIOLOGY	1543	3.333	0	2
BIOLOGY	1543	3.333	0	5
BIOLOGY	1543	3.333	0	4
BIOLOGY	1543	4	0	3
BIOLOGY	1543	1.666	0	2
BIOLOGY	1543	3.666	0	4
BIOLOGY	1543	3	0	4
BIOLOGY	1543	3	0	1
BIOLOGY	1543	3.666	0	5
BIOLOGY	1543	4	0	4
BIOLOGY	1543	4	0	2
BIOLOGY	1543	4	0	2
BIOLOGY	1543	4	0	5
BIOLOGY	1543	4	0	5
BIOLOGY	1543	1.333	0	4
BIOLOGY	1543	4	1	6
BIOLOGY	1543	4	1	6
BIOLOGY	1543	3	0	1
BIOLOGY	1543	3	0	4
BIOLOGY	1543	3.666	0	3
BIOLOGY	1543	3.666	0	5
BIOLOGY	1543	3	0	3
BIOLOGY	1543	3	0	3
BIOLOGY	1543	3	0	4
BIOLOGY	1543	3.666	0	2
BIOLOGY	1543	4	0	3
BIOLOGY	1543	4	0	5
BIOLOGY	1543	3.333	1	6
BIOLOGY	1543	3.666	0	2
BIOLOGY	1543	4	0	2
BIOLOGY	1543	3	0	4
BIOLOGY	1543	3.666	0	2
BIOLOGY	1543	3.666	0	4
BIOLOGY	1543	4	0	1
BIOLOGY	1543	3	0	5
BIOLOGY	1543	3.333	0	3
BIOLOGY	1543	4	0	5
BIOLOGY	1543	4	0	5
BIOLOGY	1543	3.333	0	5
BIOLOGY	1543	4	0	1
BIOLOGY	1543	3.333	1	6
BIOLOGY	1543	4	0	3
BIOLOGY	1543	4	0	3
BIOLOGY	1543	4	0	5
BIOLOGY	1543	3	0	1
BIOLOGY	1543	4	0	5
BIOLOGY	1543	4	0	4
BIOLOGY	1543	4	0	4
BIOLOGY	1543	4	0	5
BIOLOGY	1543	4	0	5
BIOLOGY	1543	4	0	5
BIOLOGY	1543	4	1	6
BIOLOGY	1543	4	0	4
BIOLOGY	1543	0	0	4
BIOLOGY	1543	2	0	4
BIOLOGY	1543	2.666	0	4
BIOLOGY	1543	3.333	0	4
BIOLOGY	1543	3.333	0	4
BIOLOGY	1543	3.666	0	4
BIOLOGY	1543	3.666	0	5
BIOLOGY	1543	3.666	0	5
BIOLOGY	1543	4	0	2
BIOLOGY	1644	2.666	0	4
BIOLOGY	1644	2.333	0	1
BIOLOGY	1644	3	0	1
BIOLOGY	1644	3.333	0	5
BIOLOGY	1644	0	0	4
BIOLOGY	1644	3	0	3
BIOLOGY	1644	4	0	5
BIOLOGY	1644	4	0	1
BIOLOGY	1644	3.333	0	5
BIOLOGY	1644	2.333	0	5
BIOLOGY	1644	3	0	3
BIOLOGY	1644	3.666	0	5
BIOLOGY	1644	2.666	0	5
BIOLOGY	1644	3.666	0	5
BIOLOGY	1644	2.333	0	4
BIOLOGY	1644	3.666	0	#NULL!
BIOLOGY	1644	3.666	0	5
BIOLOGY	1644	3.666	0	3
BIOLOGY	1644	4	0	5
BIOLOGY	1644	3	0	4
BIOLOGY	1644	3.666	0	4
BIOLOGY	1644	4	0	1
BIOLOGY	1644	2.666	0	5
BIOLOGY	1644	3	0	3
BIOLOGY	1644	3.666	0	2
BIOLOGY	1644	4	0	1
BIOLOGY	1644	4	0	5
BIOLOGY	1644	3.333	0	2
BIOLOGY	1644	3	0	5
BIOLOGY	1644	4	0	2
BIOLOGY	1644	3.666	0	5
BIOLOGY	1644	3	0	5
BIOLOGY	1644	3	0	3
BIOLOGY	1644	4	0	1
BIOLOGY	1644	3.333	0	5
BIOLOGY	1644	3.333	0	#NULL!
BIOLOGY	1644	3.666	0	5
BIOLOGY	1644	3.666	0	4
BIOLOGY	1644	3.666	0	3
BIOLOGY	1644	3.666	0	5
BIOLOGY	1644	4	0	2
BIOLOGY	1644	3.333	0	4
BIOLOGY	1644	3.666	0	4
BIOLOGY	1644	3	0	3
BIOLOGY	1644	1.666	0	5
BIOLOGY	1644	3.666	0	5
BIOLOGY	1644	3.666	0	4
BIOLOGY	1644	4	0	5
BIOLOGY	1644	2.333	0	3
BIOLOGY	1644	3	0	5
BIOLOGY	1644	3.333	0	3
BIOLOGY	1644	4	0	3
BIOLOGY	1644	4	0	4
BIOLOGY	1644	4	0	2
BIOLOGY	1644	4	0	4
BIOLOGY	1644	3	0	4
BIOLOGY	1644	3.333	0	5
BIOLOGY	1644	4	0	5
BIOLOGY	1644	4	0	2
BIOLOGY	1644	3.666	0	3
BIOLOGY	1644	3.666	0	3
BIOLOGY	1644	3.666	0	4
BIOLOGY	1644	3.666	0	4
BIOLOGY	1644	3.666	0	5
BIOLOGY	1644	3.333	0	5
BIOLOGY	1644	4	0	5
BIOLOGY	1644	3.666	1	6
BIOLOGY	1644	4	0	2
BIOLOGY	1644	4	0	2
BIOLOGY	1644	3.333	0	1
BIOLOGY	1644	3.666	0	2
BIOLOGY	1644	4	0	5
BIOLOGY	1644	2.333	0	5
BIOLOGY	1644	4	0	5
BIOLOGY	1644	3.666	0	1
BIOLOGY	1644	3.666	0	5
BIOLOGY	1644	3.666	0	4
BIOLOGY	1644	4	0	5
BIOLOGY	1644	4	0	3
BIOLOGY	1644	4	0	5
BIOLOGY	1644	3.666	0	5
BIOLOGY	1644	3.333	0	3
BIOLOGY	1644	4	0	2
BIOLOGY	1644	3.333	0	4
BIOLOGY	1644	3.666	0	5
BIOLOGY	1644	4	0	2
BIOLOGY	1644	4	0	4
BIOLOGY	1644	3.333	0	1
BIOLOGY	1644	3.666	0	2
BIOLOGY	1644	3.666	0	5
BIOLOGY	1644	3.666	0	5
BIOLOGY	1644	3.666	0	1
BIOLOGY	1644	4	0	2
BIOLOGY	1644	4	0	4
BIOLOGY	1644	3	0	3
BIOLOGY	1644	4	0	2
BIOLOGY	1644	4	0	1
BIOLOGY	1644	3.666	0	1
BIOLOGY	1644	4	0	3
BIOLOGY	1644	4	0	5
BIOLOGY	1644	2.666	0	3
BIOLOGY	1644	3.666	0	2
BIOLOGY	1644	4	0	2
BIOLOGY	1644	4	0	5
BIOLOGY	1644	4	0	4
BIOLOGY	1644	4	0	4
BIOLOGY	1644	4	0	5
BIOLOGY	1644	4	0	5
BIOLOGY	1644	4	0	5
BIOLOGY	1644	1.666	0	3
BIOLOGY	1644	2.666	0	4
BIOLOGY	1644	3	0	2
BIOLOGY	1644	3	0	4
BIOLOGY	1644	3	0	4
BIOLOGY	1644	3.333	0	2
BIOLOGY	1644	3.666	0	1
BIOLOGY	1644	3.666	0	3
BIOLOGY	1644	4	0	1
BIOLOGY	1644	4	0	2
BIOLOGY	1644	4	0	5
BIOLOGY	1764	0	0	5
BIOLOGY	1764	1	0	3
BIOLOGY	1764	0	0	4
BIOLOGY	1764	0	0	4
BIOLOGY	1764	0	0	4
BIOLOGY	1764	1.666	0	2
BIOLOGY	1764	2	0	1
BIOLOGY	1764	0	0	5
BIOLOGY	1764	2	0	3
BIOLOGY	1764	0	0	1
BIOLOGY	1764	0	0	3
BIOLOGY	1764	2.666	0	3
BIOLOGY	1764	0.666	0	4
BIOLOGY	1764	2	0	5
BIOLOGY	1764	0	0	#NULL!
BIOLOGY	1764	2	0	5
BIOLOGY	1764	1	0	3
BIOLOGY	1764	2.666	0	5
BIOLOGY	1764	1.666	0	4
BIOLOGY	1764	0	0	1
BIOLOGY	1764	0.666	0	5
BIOLOGY	1764	3.333	0	1
BIOLOGY	1764	3	0	2
BIOLOGY	1764	3	0	2
BIOLOGY	1764	3	0	2
BIOLOGY	1764	3	0	5
BIOLOGY	1764	1	0	4
BIOLOGY	1764	1.666	0	5
BIOLOGY	1764	2	0	3
BIOLOGY	1764	2.333	0	3
BIOLOGY	1764	3	0	5
BIOLOGY	1764	1.666	0	1
BIOLOGY	1764	3	0	4
BIOLOGY	1764	2	0	1
BIOLOGY	1764	3	1	6
BIOLOGY	1764	3	0	5
BIOLOGY	1764	3	0	1
BIOLOGY	1764	3.666	0	5
BIOLOGY	1764	2.333	1	6
BIOLOGY	1764	0.666	0	4
BIOLOGY	1764	1.666	0	1
BIOLOGY	1764	1.666	0	4
BIOLOGY	1764	1.333	0	4
BIOLOGY	1764	2.333	0	2
BIOLOGY	1764	1	0	3
BIOLOGY	1764	3	0	3
BIOLOGY	1764	1.666	0	5
BIOLOGY	1764	2.333	0	4
BIOLOGY	1764	1.333	0	4
BIOLOGY	1764	3	0	3
BIOLOGY	1764	3	0	4
BIOLOGY	1764	2.666	0	2
BIOLOGY	1764	3.666	0	3
BIOLOGY	1764	3.666	0	5
BIOLOGY	1764	3.333	1	6
BIOLOGY	1764	0	0	4
BIOLOGY	1764	2.666	0	3
BIOLOGY	1764	0.666	0	4
BIOLOGY	1764	2	0	2
BIOLOGY	1764	2.333	0	4
BIOLOGY	1764	3	0	2
BIOLOGY	1764	3	0	5
BIOLOGY	1764	2	0	4
BIOLOGY	1764	2	0	3
BIOLOGY	1764	3	0	5
BIOLOGY	1764	1.666	0	4
BIOLOGY	1764	3	0	1
BIOLOGY	1764	3	0	5
BIOLOGY	1764	3.333	0	1
BIOLOGY	1764	2.333	0	1
BIOLOGY	1764	2	0	2
BIOLOGY	1764	3	0	5
BIOLOGY	1764	2	0	4
BIOLOGY	1764	2	0	1
BIOLOGY	1764	2.333	0	1
BIOLOGY	1764	3	0	2
BIOLOGY	1764	2.333	1	6
BIOLOGY	1764	2.666	0	3
BIOLOGY	1764	2.333	0	2
BIOLOGY	1764	2.333	0	5
BIOLOGY	1764	2.666	0	2
BIOLOGY	1764	3	0	4
BIOLOGY	1764	2	0	4
BIOLOGY	1764	2.666	0	4
BIOLOGY	1764	3	0	1
BIOLOGY	1764	3	0	5
BIOLOGY	1764	3.333	0	2
BIOLOGY	1764	4	0	4
BIOLOGY	1764	1.333	0	1
BIOLOGY	1764	2.666	0	1
BIOLOGY	1764	2.666	0	3
BIOLOGY	1764	3	0	5
BIOLOGY	1764	1.333	0	4
BIOLOGY	1764	1.666	0	1
BIOLOGY	1764	2	0	4
BIOLOGY	1764	2.666	0	5
BIOLOGY	1764	3	0	2
BIOLOGY	1764	3	0	2
BIOLOGY	1764	3.333	0	4
BIOLOGY	1764	0	0	2
BIOLOGY	1764	2.666	0	4
BIOLOGY	1764	2	0	1
BIOLOGY	1764	3.333	0	3
BIOLOGY	1764	1.666	0	4
BIOLOGY	1764	3	0	5
BIOLOGY	1764	4	0	4
BIOLOGY	1764	2	1	6
BIOLOGY	1764	3	0	1
BIOLOGY	1764	3	0	5
BIOLOGY	1764	3	0	3
BIOLOGY	1764	3	0	5
BIOLOGY	1764	3.333	0	5
BIOLOGY	1764	2.333	0	2
BIOLOGY	1764	2.666	0	1
BIOLOGY	1764	2.666	0	5
BIOLOGY	1764	3	1	6
BIOLOGY	1764	1.666	0	2
BIOLOGY	1764	1.666	0	3
BIOLOGY	1764	2	0	4
BIOLOGY	1764	2.333	1	6
BIOLOGY	1764	2.666	0	5
BIOLOGY	1764	3	0	4
BIOLOGY	1764	0	0	5
BIOLOGY	1764	2.333	0	2
BIOLOGY	1764	3	0	3
BIOLOGY	1764	3.666	0	4
BIOLOGY	1764	2.333	1	6
BIOLOGY	1764	2.666	0	5
BIOLOGY	1764	2.666	0	4
BIOLOGY	1764	3	0	2
BIOLOGY	1764	3	0	3
BIOLOGY	1764	1.333	0	5
BIOLOGY	1764	3	0	5
BIOLOGY	1764	3.333	0	5
BIOLOGY	1764	3.333	1	6
BIOLOGY	1764	4	0	2
BIOLOGY	1764	2	0	5
BIOLOGY	1764	2.666	0	5
BIOLOGY	1764	3.666	0	4
BIOLOGY	1764	3	1	6
BIOLOGY	1764	3.333	0	2
BIOLOGY	1764	3.666	1	6
BIOLOGY	1764	4	0	4
BIOLOGY	1764	2.333	0	3
BIOLOGY	1764	2.333	0	5
BIOLOGY	1764	2.666	0	4
BIOLOGY	1764	3	0	4
BIOLOGY	1764	3.333	0	5
BIOLOGY	1764	3.666	0	2
BIOLOGY	1764	2.333	0	1
BIOLOGY	1764	2.333	0	2
BIOLOGY	1764	2.333	0	2
BIOLOGY	1764	2.666	0	1
BIOLOGY	1764	3	0	4
BIOLOGY	1764	3	0	4
BIOLOGY	1764	3.333	0	4
BIOLOGY	1764	3.333	1	6
BIOLOGY	1764	3.333	1	6
BIOLOGY	1764	3.333	0	4
BIOLOGY	1764	3.666	0	5
BIOLOGY	1764	4	0	3
BIOLOGY	1764	4	0	3
BIOLOGY	1764	4	0	3
BIOLOGY	1764	2	0	5
BIOLOGY	1764	2.333	0	1
BIOLOGY	1764	2.333	0	3
BIOLOGY	1764	2.666	0	3
BIOLOGY	1764	2.666	0	5
BIOLOGY	1764	3	0	2
BIOLOGY	1764	3	0	4
BIOLOGY	1764	3	0	5
BIOLOGY	1764	3	0	5
BIOLOGY	1764	3	0	5
BIOLOGY	1764	3.333	0	2
BIOLOGY	1764	3.333	0	4
BIOLOGY	1764	3.666	0	5
BIOLOGY	1764	3.666	0	4
BIOLOGY	1764	3.666	0	5
BIOLOGY	1764	3.666	0	5
BIOLOGY	1764	3.666	0	5
BIOLOGY	1764	3.666	0	4
BIOLOGY	1764	4	0	2
BIOLOGY	1764	4	0	5
BIOLOGY	1764	4	0	4
BIOLOGY	1764	4	0	4
BIOLOGY	1764	0	0	4
BIOLOGY	1764	0	0	1
BIOLOGY	1764	1	0	4
BIOLOGY	1764	1.333	0	5
BIOLOGY	1764	2	0	5
BIOLOGY	1764	2.333	0	4
BIOLOGY	1764	3	0	2
BIOLOGY	1764	3	0	5
BIOLOGY	1764	3.666	0	5
BIOLOGY	1958	0	0	1
BIOLOGY	1958	1.666	0	5
BIOLOGY	1958	0.666	0	5
BIOLOGY	1958	2.333	0	4
BIOLOGY	1958	0	0	5
BIOLOGY	1958	0	0	2
BIOLOGY	1958	4	0	3
BIOLOGY	1958	2.333	0	1
BIOLOGY	1958	0	0	4
BIOLOGY	1958	2	0	5
BIOLOGY	1958	1	0	4
BIOLOGY	1958	3.333	0	4
BIOLOGY	1958	3	0	4
BIOLOGY	1958	2.333	0	5
BIOLOGY	1958	2.333	0	5
BIOLOGY	1958	3.333	0	5
BIOLOGY	1958	4	0	3
BIOLOGY	1958	1.666	0	3
BIOLOGY	1958	4	0	3
BIOLOGY	1958	4	0	4
BIOLOGY	1958	1.666	0	5
BIOLOGY	1958	2.666	0	5
BIOLOGY	1958	4	0	5
BIOLOGY	1958	3.666	0	5
BIOLOGY	1958	2.666	0	1
BIOLOGY	1958	4	0	5
BIOLOGY	1958	2.666	0	4
BIOLOGY	1958	3	0	5
BIOLOGY	1958	3.333	0	5
BIOLOGY	1958	4	0	1
BIOLOGY	1958	4	0	2
BIOLOGY	1958	4	0	5
BIOLOGY	1958	2	0	4
BIOLOGY	1958	3	0	4
BIOLOGY	1958	3.333	0	4
BIOLOGY	1958	3	0	4
BIOLOGY	1958	3	0	4
BIOLOGY	1958	3	0	1
BIOLOGY	1958	3.333	0	2
BIOLOGY	1958	3.333	0	5
BIOLOGY	1958	3.333	0	5
BIOLOGY	1958	3.666	0	5
[truncated: 193,861 more rows]

## Sheet: Key
GradePoints
4	A
3.666	A-
3.333	B+
3	B
2.666	B-
2.333	C+
2	C
1.666	C-
1.333	D+
1	D
0.666	D-
0	E or W
EL ED
1	EL ED major
0	Other
BROAD FIELD
1	Arts and Communications
2	Business
3	Humanities
4	Social Science (not EL ED)
5	STEM
6	EL ED
#NULL!	missing data
